# Supplementary material for: WEE1 Inhibition Augments CDC7 (DDK) Inhibitor–induced Cell Death in Ewing Sarcoma by Forcing Premature Mitotic Entry and Mitotic Catastrophe
Source: Cancer Res Commun. 2022 Jun 20;2(6):471–82. doi: 10.1158/2767-9764.CRC-22-0130 (PMC9635308; doi:10.1158/2767-9764.CRC-22-0130)
Supplement: Materials Spreadsheet MS1 — This table provides additional information about the materials used in this study. [file crc-22-0130-s01.xlsx]

## Sheet: Sheet1
	Product name	Manufacturer	Product No.
Chemical Inhibitors	Nocodazole	Sigma	M1404
	MK1775	Selleckchem	S1525
	TAK-931	MedChemExpress	HY-100888
	XL413	SIgma	SML1401
	Antibody Target	Manufacturer	Product No.
Antibody List	pHH3 (S10)	Cell Signaling Technology	9701
	pHH3 (S10) Alexa Fluor 488 conjugate	BioLegend	650804
	pCDK1(Y15)	Cell Signaling Technology	9111S
	CDK1	Cell Signaling Technology	77055S
	Cyclin A	Invitrogen	MA1-180
	Vinculin	Santa Cruz Biotech	sc-25336
	CDT1	Santa Cruz Biotech	sc-365305
	PARP1	Santa Cruz Biotech	sc-8007
	c-Caspase 3	Cell Signaling Technology	9664S
	GAPDH	Santa Cruz Biotech	sc-32233
